# Supplementary material for: Two new replacement names for the planthopper genera in Dictyopharidae (Hemiptera, Fulgoromorpha)
Source: Zookeys. 2013 Jun 14;(309):66–9. doi: 10.3897/zookeys.309.5183 (PMC3689127; doi:10.3897/zookeys.309.5183)
Supplement: XML Treatment for Emeljanovina [file zookeys.309.5183-treatment2.xml]

<!DOCTYPE tp:taxon-treatment
  PUBLIC "-//TaxonX//DTD Taxonomic Treatment Publishing DTD v0 20100105//EN" "tax-treatment-NSO.dtd">
<tp:taxon-treatment xmlns:tp="http://www.plazi.org/taxpub"><tp:treatment-meta><mixed-citation publication-type="journal"><person-group><name><surname>Xing</surname><given-names>Jichun</given-names></name><name><surname>Chen</surname><given-names>Xiangsheng</given-names></name></person-group><article-title>Two new replacement names for the planthopper genera in Dictyopharidae (Hemiptera, Fulgoromorpha)</article-title><source>Zookeys</source><day>14</day><month>6</month><year>2013</year><volume>2013</volume><issue>309</issue><fpage>66</fpage><lpage>69</lpage><pub-id pub-id-type="doi">10.3897/zookeys.309.5183</pub-id></mixed-citation></tp:treatment-meta><tp:nomenclature><label>Genus</label><tp:taxon-name>
                        <tp:taxon-name-part taxon-name-part-type="genus">Emeljanovina</tp:taxon-name-part>
                    </tp:taxon-name><tp:taxon-status xmlns:xlink="http://www.w3.org/1999/xlink" xlink:type="simple">nom. n.</tp:taxon-status><tp:nomenclature-citation-list><tp:nomenclature-citation><tp:taxon-name>Glochina</tp:taxon-name><comment> Emeljanov, 2011: 320 (<tp:taxon-name>Hemiptera</tp:taxon-name>: <tp:taxon-name>Fulgoroidea</tp:taxon-name>: <tp:taxon-name>Dictyopharidae</tp:taxon-name><xref ref-type="bibr" rid="B3">). Preoccupied by Meigen 1830</xref>: 280 (<tp:taxon-name>Diptera</tp:taxon-name>: <tp:taxon-name>Tipuloidea</tp:taxon-name>: <tp:taxon-name>Limoniidae</tp:taxon-name>). </comment></tp:nomenclature-citation></tp:nomenclature-citation-list></tp:nomenclature><tp:treatment-sec sec-type="Type species"><title>Type species.</title><p><italic><tp:taxon-name>Dictyophara dixoni</tp:taxon-name></italic> Distant, 1906.</p></tp:treatment-sec><tp:treatment-sec sec-type="Remarks on nomenclatural change"><title>Remarks on nomenclatural change.</title><p><xref ref-type="bibr" rid="B1">Emeljanov (2011)</xref> established the planthopper genus <italic><tp:taxon-name>Glochina</tp:taxon-name></italic> with the type species <italic><tp:taxon-name>Dictyophara dixoni</tp:taxon-name></italic> Distant, 1906. So far, this genus includes only type species. It is used as a valid generic name. Unfortunately, the name <italic><tp:taxon-name>Glochina</tp:taxon-name></italic> Emeljanov (2011) was preoccupied by <italic><tp:taxon-name>Glochina</tp:taxon-name></italic> Meigen (1830), a subgenus <italic><tp:taxon-name>Dicranomyia (Glochina)</tp:taxon-name></italic> Meigen, 1830 in <tp:taxon-name>Limoniidae</tp:taxon-name> (<tp:taxon-name>Diptera</tp:taxon-name>: <tp:taxon-name>Tipuloidea</tp:taxon-name>) based on type species <italic><tp:taxon-name>Glochina sericata</tp:taxon-name></italic> Meigen, 1830. Thus, the genus <italic><tp:taxon-name>Glochina</tp:taxon-name></italic> Emeljanov, 2011 is a junior homonym of the subgenus <italic><tp:taxon-name>Dicranomyia (Glochina)</tp:taxon-name></italic> Meigen, 1830. According to Article 60 of the International Code of Zoological Nomenclature, we propose a new replacement name <italic><tp:taxon-name>Emeljanovina</tp:taxon-name></italic> nom. n. for <italic><tp:taxon-name>Glochina</tp:taxon-name></italic> Emeljanov, 2011.</p><!--PageBreak--><p><bold>Etymology.</bold> The genus from A. F. Emeljanov who is the author of the preexisting <italic><tp:taxon-name>Glochina</tp:taxon-name></italic>; gender feminine.</p></tp:treatment-sec><tp:treatment-sec sec-type="Summary of nomenclatural changes"><title>Summary of nomenclatural changes.</title><p><italic><tp:taxon-name>Emeljanovina</tp:taxon-name></italic> new replacement name = <italic><tp:taxon-name>Glochina</tp:taxon-name></italic> Emeljanov, 2011 (nec <xref ref-type="bibr" rid="B3">Meigen 1830</xref>) <italic><tp:taxon-name>Emeljanovina dixoni</tp:taxon-name></italic> (Distant, 1906) comb. n. = <italic><tp:taxon-name>Glochina dixoni</tp:taxon-name></italic> (Distant, 1906) = <italic><tp:taxon-name>Dictyophara dixoni</tp:taxon-name></italic> Distant, 1906.</p></tp:treatment-sec><ref-list><ref id="B3"><mixed-citation xmlns:xlink="http://www.w3.org/1999/xlink" xlink:type="simple"><person-group><name name-style="western"><surname>Meigen</surname><given-names>JW</given-names></name></person-group> (<year>1830</year>) <source>Systematische Beschreibung der bekannten europäischen zweiflügeligen Insekten. Sechster Theil mit zwölf Kupfertafeln. 6: 1–401.</source></mixed-citation></ref><ref id="B1"><mixed-citation xmlns:xlink="http://www.w3.org/1999/xlink" xlink:type="simple"><person-group><name name-style="western"><surname>Emeljanov</surname><given-names>AF</given-names></name></person-group> (<year>2011</year>) <source>Improved tribal delimitation of the subfamily Dictyopharinae and description of new genera and new species (Homoptera, Fulgoroidea, Dictyopharidae). Entomologicheskoe Obozrenie, XC(2): 299–328.</source></mixed-citation></ref></ref-list></tp:taxon-treatment>
